# Supplementary material for: Plant-Derived UDP-Glycosyltransferases for Glycosylation-Mediated Detoxification of Deoxynivalenol: Enzyme Discovery, Characterization, and In Vivo Resistance Assessment
Source: Toxins (Basel). 2025 Mar 22;17(4):153. doi: 10.3390/toxins17040153 (PMC12031568; doi:10.3390/toxins17040153)
Supplement: Supplementary file 1 [file toxins-17-00153-s001.zip]

Archive with 1 entries (1 files):
- toxins-3510832-supplementary.pdf
